# Supplementary material for: Enhancing local meiotic crossovers in Arabidopsis and maize through juxtaposition of heterozygous and homozygous regions
Source: Nat Plants. 2025 Sep 2;11(9):1769–84. doi: 10.1038/s41477-025-02085-8 (PMC12449268; doi:10.1038/s41477-025-02085-8)
Supplement: Supplementary file 3 — Supplementary Tables 1–18. [file 41477_2025_2085_MOESM3_ESM.xlsx]

## Sheet: Supplementary Table 1
	Supplementary Table 1. SNP density across the genome, chromosomes, and specific regions in Arabidopsis crosses used in this study; n.a., not applicable
	SNP density (SNPs/kb)	Size (Mb)	Col × Ct	Col × Ler
	Total	119.146	4.26523	4.44223
	Chromosome 1	30.4277	4.1133	4.06232
	Chromosome 2	19.6983	3.91135	4.65147
	I2f	0.670377	2.6045	n.a.
	Chromosome 3	23.4598	4.12411	4.77382
	420	5.10512	2.54509	n.a.
	BT	0.049116	n.a.	4.62171
	Chromosome 4	18.5851	4.62904	4.48979
	Chromosome 5	26.9755	4.56707	4.39684

## Sheet: Supplementary Table 2
	Supplementary Table 2. Raw data used to measure recombination frequency for Arabidopsis BT interval.
	Genotype	Replicate	Structure	Population	Red recombinants	Green recombinants	Non recombinants	Total number of seeds	Rf (cM)	Average Rf (cM)	Average SE
	Col-BT × Col	1	Inbred	F2	5	2	4250	4257	0.16457	0.161551	0.0454607
		2	Inbred	F2	4	2	4590	4596	0.130634
		3	Inbred	F2	9	2	4600	4611	0.238845
		4	Inbred	F2	1	2	2506	2509	0.119641
		5	Inbred	F2	3	1	2243	2247	0.178174
		6	Inbred	F2	5	1	2800	2806	0.214057
		7	Inbred	F2	4	5	4761	4770	0.188858
		8	Inbred	F2	2	3	4222	4227	0.118357
		9	Inbred	F2	4	4	4817	4825	0.165941
		10	Inbred	F2	1	3	4146	4150	0.096432
	Col-BT × Ler	1	Hybrid	F2	5	5	8109	8119	0.123244	0.14409	0.0486838
		2	Hybrid	F2	3	3	8444	8450	0.0710311
		3	Hybrid	F2	2	2	3818	3822	0.104712
		4	Hybrid	F2	4	6	6393	6403	0.156299
		5	Hybrid	F2	8	4	5322	5334	0.225226
		6	Hybrid	F2	2	2	2539	2543	0.157418
		7	Hybrid	F2	3	3	2887	2893	0.207613
		8	Hybrid	F2	2	1	2434	2437	0.123178
		9	Hybrid	F2	2	3	3901	3906	0.12809
	R2-BT × Col	1	Juxtaposed	F2	10	13	7697	7720	0.298373	0.319855	0.0804518
		2	Juxtaposed	F2	3	1	1658	1662	0.240964
		3	Juxtaposed	F2	11	8	4122	4141	0.459884
		4	Juxtaposed	F2	0	7	3124	3131	0.223821
		5	Juxtaposed	F2	6	10	6731	6747	0.237424
		6	Juxtaposed	F2	8	5	3227	3240	0.402043
		7	Juxtaposed	F2	14	15	8062	8091	0.359068
		8	Juxtaposed	F2	8	13	5969	5990	0.351201
		9	Juxtaposed	F2	5	8	4243	4256	0.305919
	R2-BT × Ler	1	Reverse juxtaposed	F2	1	0	1721	1722	0.0580889	0.0858129	0.0404624
		2	Reverse juxtaposed	F2	1	1	2152	2154	0.0928937
		3	Reverse juxtaposed	F2	2	2	2890	2894	0.138313
		4	Reverse juxtaposed	F2	1	1	1877	1879	0.106496
		5	Reverse juxtaposed	F2	3	2	4110	4115	0.121581
		6	Reverse juxtaposed	F2	0	1	1486	1487	0.0672721
		7	Reverse juxtaposed	F2	1	1	3059	3061	0.0653595
		8	Reverse juxtaposed	F2	0	2	3079	3081	0.0649351
		9	Reverse juxtaposed	F2	1	1	1475	1477	0.135501
		10	Reverse juxtaposed	F2	1	1	2138	2140	0.0935017
		11	Reverse juxtaposed	F2	0	0	2069	2069	0

## Sheet: Supplementary Table 3
	Supplementary Table 3. Statistical comparison of the Arabidopsis BT interval for ‘inbreds’, ‘hybrids’, ‘juxtaposed’ and 'reverse juxtaposed' configurations.
	Group 1	Group 2	Average Rf (cM) group 1	Average Rf (cM) group 2	Mean difference	Adjusted p-value	Significance	Ratio group 1 / group 2
	Hybrid	Inbred	0.14409	0.161551	-0.0174	0.851	n.s.	0.891918
	Hybrid	Juxtaposed	0.14409	0.319855	0.158	0.000994	***	0.450485
	Hybrid	Reverse juxtaposed	0.14409	0.0858129	-0.0756	0.004	**	1.67912
	Inbred	Juxtaposed	0.161551	0.319855	0.175	0.000412	***	0.505075
	Inbred	Reverse juxtaposed	0.161551	0.0858129	-0.0582	0.05	*	1.88259
	Juxtaposed	Reverse juxtaposed	0.319855	0.0858129	-0.234	3.02e-05	****	3.72736

## Sheet: Supplementary Table 4
	Supplementary Table 4. Characteristics of the markers carried by the maize line 2-9m.
	Marker	Chromosome	Genetic position (cM) *	Complete name	Phenotype of the mutation	Gene ID	Start (bp)	End (bp)	Position (bp)
	p1	1	70.06	Pericarp color 1	white cob	n.a.	n.a.	n.a.	n.a.
	ws3	2	2	White sheath3	white sheath	n.i.	-	-	784010
	lg1	2	12.72	liguleless1	leaves without ligule	Zm00001d002005	3853240	3849546	3851393
	gl2	2	30.63	glossy2	glossy seedling	Zm00001eb071110	9588158	9591140	9589649
	y1	6	30.13	Yellow endosperm 1	white endosperm	n.a.	n.a.	n.a.	n.a.
	c1	9	16.18	Colored aleurone1	colorless aleurone	GRMZM2G005066	10899199	10898121	10898660
	sh1	9	20.08	shrunken1	shrunken endosperm	Zm00001eb374090	12522816	12525751	12524283
	wx1	9	47.93	waxy1	waxy endosperm	Zm00001eb378140	25136921	25140812	25138866
	R1	10	95.24	colored1	colored aleurone (dominant allele)	Zm00001eb429330	143710879	143713471	143712175
	* from the Composite genetic map of Maize Genetics and Genomics Database (MaizeGDB)
	n.a.; not applicable
	n.i.; not identified

## Sheet: Supplementary Table 5
	Supplementary Table 5. Raw data used to measure recombination frequency for maize intervals in F1 hybrids.
	Genotype	Year	Interval	Population	Plant	++	- +	+ -	- -	Total	Rf (%)	SE	Average Rf (%)	Average SE
	Кu123 х 2-9м	1991	sh1 - wx1	F2	1	282	31	35	43	391	20.9198	2.36391	23.2062	0.732514
					2	348	65	44	73	530	23.752	2.17111
					3	68	13	11	13	105	27.0574	5.22822
					4	223	31	35	48	337	22.4548	2.64304
					5	365	51	49	65	530	22.6369	2.11657
					6	57	10	5	10	82	22.0074	5.30152
					7	217	34	40	46	337	25.3187	2.81669
					8	117	19	10	19	165	21.5027	3.69196
		1993			1	152	19	11	18	200	19.5112	3.1866	21.0627	0.579213
					2	137	21	19	23	200	24.3655	3.58244
					3	145	10	22	23	200	19.6244	3.19626
					4	139	16	20	25	200	21.5203	3.35483
					5	336	45	34	63	478	19.5255	2.06203
					6	122	24	18	36	200	22.2169	3.41163
					7	140	19	12	29	200	17.8554	3.04239
					8	323	46	53	75	497	22.4131	2.17427
					9	147	18	13	22	200	19.2362	3.16302
					10	298	41	37	60	436	20.8153	2.23272
					11	130	20	22	28	200	24.1014	3.56178
					12	129	21	18	32	200	21.5668	3.35865
		1994			1	132	13	15	39	199	14.8005	2.76712	19.7795	1.33796
					2	133	17	11	39	200	14.7542	2.75574
					3	142	18	21	19	200	24.9884	3.63082
					4	143	13	18	26	200	18.4147	3.09171
					5	147	11	19	25	202	17.8955	3.03083
					6	407	57	46	87	597	19.7677	1.85705
					7	135	28	12	23	198	24.5325	3.61357
					8	135	14	19	32	200	18.4097	3.09127
					9	142	21	17	19	199	24.452	3.5982
		2013			1	180	23	29	37	269	22.4133	2.95541	19.8104	0.908341
					2	290	48	38	79	455	20.395	2.16232
					3	306	36	38	65	445	19.0681	2.11078
					4	307	45	44	81	477	20.2972	2.10655
					5	310	30	32	59	431	16.8784	2.01268
	МК01 х 2-9м	1994			1	142	9	17	32	200	14.6201	2.74277	18.814	1.57369
					2	132	10	15	44	201	12.6548	2.5399
					3	124	22	23	31	200	24.8783	3.6223
					4	132	24	14	30	200	21.4783	3.35138
					5	143	13	15	21	192	18.1365	3.13051
					6	136	17	19	28	200	20.8325	3.298
					7	140	16	17	28	201	19.0975	3.14322
		2013			1	113	12	13	32	170	15.6504	3.08158	18.9576	0.977464
					2	266	39	34	68	407	19.6595	2.24267
					3	85	11	11	21	128	18.9907	3.92731
					4	312	28	28	43	411	17.1323	2.07713
					5	181	25	23	43	272	19.702	2.74644
					6	213	31	30	42	316	22.6108	2.73945
	Кu123 х 2-9м	1994	ws3 - lg1		1	79	4	3	26	112	6.3312	2.39114	7.88841	0.59411
					2	95	4	5	27	131	7.22927	2.36462
					3	86	4	5	26	121	7.71278	2.54256
					4	108	6	5	41	160	6.71565	2.06118
					5	129	11	5	34	179	9.61425	2.33842
					6	127	5	6	30	168	7.2016	2.084
					7	124	5	5	41	175	5.77721	1.82634
					8	133	6	9	37	185	8.59389	2.17245
					9	144	9	11	27	191	12.2383	2.56115
					10	92	5	4	26	127	7.47	2.44181
		2013			1	119	2	7	40	168	5.39053	1.79988	8.02664	0.693105
					2	230	10	13	57	310	8.08061	1.62651
					3	220	9	18	64	311	9.10689	1.72572
					4	238	15	13	62	328	9.20253	1.68937
					5	179	6	14	52	251	8.35266	1.83827
	МК01 × 2-9м	2013			1	96	9	12	27	144	15.5454	3.3366	10.8077	1.00468
					2	241	12	24	66	343	11.2074	1.82692
					3	82	4	4	16	106	8.6889	2.8861
					4	236	12	20	68	336	10.0265	1.74373
					5	146	10	9	40	205	9.87839	2.21552
					6	167	6	14	42	229	9.49934	2.0548
	Кu123 х 2-9м	1994	lg1 - gl2		1	72	9	11	20	112	19.1556	4.21748	14.5047	1.22133
					2	91	9	8	23	131	14.1869	3.33678
					3	87	4	3	27	121	5.9446	2.22833
					4	103	14	11	32	160	16.2458	3.23849
					5	130	9	10	30	179	11.8245	2.59934
					6	123	15	9	21	168	17.1804	3.25359
					7	121	14	8	32	175	13.5806	2.82272
					8	121	11	18	35	185	16.6071	3.0463
					9	139	7	14	31	191	12.3565	2.57382
					10	88	11	9	19	127	17.9656	3.83018
		2013			1	108	17	13	30	168	19.1556	3.44356	18.1653	1.32565
					2	219	20	21	50	310	14.8318	2.21947
					3	206	29	23	53	311	18.276	2.46957
					4	224	19	29	56	328	16.076	2.24957
					5	157	24	28	42	251	22.487	3.06486
	МК01 × 2-9м	2013			1	97	13	8	26	144	15.7386	3.35801	18.8473	0.994859
					2	229	35	24	55	343	19.1427	2.40914
					3	74	4	12	16	106	17.1987	4.09832
					4	218	34	30	54	336	21.0669	2.55947
					5	142	18	14	31	205	17.7565	2.99637
					6	153	24	20	32	229	22.18	3.18551
	Кu123 х 2-9м	1994	ws3 - gl2		1	69	12	13	18	112	24.4071	4.79157	20.8655	1.05574
					2	88	12	12	19	131	20.9638	4.08851
					3	83	8	8	22	121	14.2883	3.48471
					4	99	18	14	29	160	21.1887	3.72029
					5	120	19	14	26	179	21.0798	3.50778
					6	123	15	10	20	168	18.1129	3.34438
					7	118	17	11	29	175	17.6803	3.23579
					8	118	14	24	29	185	22.7887	3.59516
					9	131	15	24	21	191	25.1586	3.72882
					10	85	14	11	17	127	22.9864	4.35898
		2013			1	109	16	17	26	168	21.9462	3.69841	25.5869	1.55662
					2	211	28	32	39	310	23.0296	2.79278
					3	201	34	37	39	311	26.9255	3.02993
					4	211	32	40	45	328	25.2717	2.85225
					5	154	27	39	31	251	30.7614	3.62309
	МК01 × 2-9м	2013			1	92	18	16	18	144	27.8012	4.52976	25.0869	1.11615
					2	230	34	35	44	343	23.7571	2.69912
					3	72	6	14	14	106	22.1651	4.68047
					4	218	34	38	46	336	24.7278	2.78566
					5	133	27	22	23	205	29.0162	3.8847
					6	157	20	24	28	229	23.054	3.2512
	Кu123 × 2-9м *	2000	sh1-wx1	BC male	1	47	10	14	44	115	20.8696	3.78948	19.4905	0.709751
					2	99	29	24	82	234	22.6496	2.73624
					3	106	23	32	88	249	22.0884	2.62896
					4	96	13	23	72	204	17.6471	2.66907
					5	76	14	13	78	181	14.9171	2.64804
					6	26	6	9	35	76	19.7368	4.56552
					7	92	28	24	65	209	24.8804	2.99042
					8	95	26	32	77	230	25.2174	2.86343
				BC female	1	194	42	49	157	442	20.5882	1.92327
					2	69	11	20	76	176	17.6136	2.87141
					3	46	11	8	44	109	17.4312	3.63378
					4	170	42	34	176	422	18.0095	1.87058
					5	79	20	16	78	193	18.6528	2.80392
					6	167	54	44	193	458	21.3974	1.91631
				F2	1	245	25	33	46	349	19.6302	2.41998
					2	249	29	24	32	334	20.3516	2.52097
					3	141	19	19	27	206	21.7398	3.32333
					4	325	51	31	69	476	19.7703	2.07988
					5	203	21	15	47	286	14.0546	2.24741
					6	184	20	26	32	262	21.1434	2.90401
			ws3-lg1	BC male	1	32	6	9	28	75	20	4.6188	8.13803	0.566192
					2	44	3	4	36	87	8.04598	2.91619
					3	100	13	14	95	222	12.1622	2.19366
					4	79	10	9	93	191	9.94764	2.16566
					5	53	6	6	54	119	10.084	2.76034
					6	30	3	5	28	66	12.1212	4.01738
					7	74	10	6	64	154	10.3896	2.45877
					8	106	15	9	97	227	10.5727	2.04087
				BC female	1	175	10	10	161	356	5.61798	1.22042
					2	70	5	1	76	152	3.94737	1.57938
					3	43	1	1	38	83	2.40964	1.68322
					4	173	7	4	156	340	3.23529	0.959568
					5	74	4	7	69	154	7.14286	2.07531
					6	211	12	6	192	421	4.27553	0.985974
				F2	1	219	10	13	59	301	8.15777	1.65864
					2	179	11	12	52	254	9.50704	1.95186
					3	100	4	6	18	128	9.15942	2.69785
					4	297	11	12	80	400	6.11978	1.24372
					5	169	14	5	54	242	8.03176	1.83524
					6	161	7	8	34	210	8.07195	1.97511
			lg1-gl2	BC male	1	30	7	8	30	75	20	4.6188	14.8288	0.605543
					2	36	5	11	35	87	18.3908	4.15346
					3	97	13	16	96	222	13.0631	2.26177
					4	74	19	15	83	191	17.801	2.76783
					5	46	9	13	51	119	18.4874	3.55858
					6	28	5	5	28	66	15.1515	4.41345
					7	67	11	17	59	154	18.1818	3.10802
					8	102	16	19	90	227	15.4185	2.39688
				BC female	1	155	18	30	153	356	13.4831	1.81018
					2	58	13	17	64	152	19.7368	3.22831
					3	39	4	5	35	83	10.8434	3.41287
					4	156	13	24	147	340	10.8824	1.6889
					5	60	6	18	70	154	15.5844	2.92278
					6	194	33	29	165	421	14.7268	1.72711
				F2	1	209	18	20	54	301	13.7192	2.16359
					2	178	17	12	47	254	12.3197	2.2285
					3	98	9	6	15	128	14.3516	3.39582
					4	277	25	31	67	400	15.4948	1.99858
					5	163	13	20	46	242	14.5081	2.48355
					6	158	10	10	32	210	10.9177	2.30376
			ws3-gl2	BC male	1	26	11	15	23	75	34.6667	5.49532	21.914	0.729283
					2	34	7	14	32	87	24.1379	4.58778
					3	85	25	29	83	222	24.3243	2.87953
					4	67	26	21	77	191	24.6073	3.11659
					5	42	13	17	47	119	25.2101	3.98048
					6	25	8	10	23	66	27.2727	5.48202
					7	59	19	21	55	154	25.974	3.53347
					8	90	28	25	84	227	23.348	2.80785
				BC female	1	147	26	38	145	356	17.9775	2.0352
					2	53	18	18	63	152	23.6842	3.44838
					3	38	5	6	34	83	13.253	3.72174
					4	149	20	28	143	340	14.1176	1.8884
					5	56	10	25	63	154	22.7273	3.37696
					6	182	45	35	159	421	19.0024	1.91205
				F2	1	203	24	29	45	301	20.0018	2.63153
					2	168	27	23	36	254	22.5972	3.05458
					3	96	11	10	11	128	21.5601	4.19763
					4	268	34	41	57	400	21.5448	2.37365
					5	149	27	25	41	242	23.1609	3.17042
					6	153	15	16	26	210	17.7877	2.9632
	Кu123 × 2-9м	2000	c1 - sh1	BC male	1	55	6	3	51	115	5.48726	3.16807	4.25143	0.523333
					2	115	8	4	107	234	3.53372	1.76686
					3	130	8	5	106	249	4.10531	1.83595
					4	103	16	2	83	204	2.22222	1.57135
					5	58	31	0	92	181	0	-
					6	29	6	4	37	76	11.1643	5.58214
					7	110	6	7	86	209	6.64131	2.51018
					8	114	13	3	100	230	2.83166	1.63486
				BC female	1	222	21	8	191	442	3.82451	1.35217
					2	84	5	1	86	176	1.18984	1.18984
					3	40	14	1	54	109	2.41665	2.41665
					4	191	13	11	207	422	5.26489	1.58742
					5	92	3	3	95	193	3.10881	1.79487
					6	196	15	15	232	458	6.55022	1.69126
		2013		BC female	1	115	10	12	123	260	9.0854	2.62273	5.9216	1.03082
					2	147	9	9	149	314	5.73248	1.91083
					3	138	30	8	180	356	5.17162	1.82844
					4	105	18	4	128	255	3.54021	1.7701
	МК01 × 2-9м	2013		BC female	1	230	15	7	254	506	2.86019	1.08105	4.89655	0.699507
					2	193	16	11	219	439	5.13422	1.54802
					3	147	7	8	151	313	5.07884	1.79564
					4	187	10	10	181	388	5.15464	1.63004
					5	174	15	13	182	384	6.84325	1.89798
	* Average calculated as (F2 + (BCm+BCf)/2))/2

## Sheet: Supplementary Table 6
	Supplementary Table 6. Recombination frequency and marker segregation within five intervals in maize for MK01 × 2-9m and Ku123 × 2-9m F1 crosses used in this study. Numbers of biological replicates are indicated in parentheses. Segregation was represented as a ratio between dominant (AA+Aa) and mutant (aa) phenotypes.
			Recombination frequency (%)
	Genotype	Year	ws3-lg1	lg1-gl2	ws3-gl2	c1-sh1	sh1-wx1
	MK01×2-9m	1994	-	-	-	-	18.6±1.6 (7)
		2013	10.8±1.0 (6)	18.8±1.0 (6)	25.1±1.1 (6)	5.0±0.7 (5)	19.1±0.9 (6)
	Ku123×2-9m	1991	-	-	-	-	23.2±0.7 (8)
		1993	-	-	-	-	21.1±0.6 (12)
		1994	7.9±0.6 (10)	14.5±1.2 (10)	20.9±1.1 (10)	-	19.8±1.3 (9)
		2000	8.1±0.6 (12)	14.8±0.6 (12)	21.9±0.7 (12)	4.4±0.7 (7)	19.5±0.7 (12)
		2013	8.0±0.7 (5)	18.2±1.3 (5)	25.6±1.6 (5)	5.4±0.9 (4)	19.8±0.9 (5)
	Genetic distance from maizeGDB (cM)	-	10.7	17.9	28.6	3.9	27.8
	Expected Rf by Haldane (cM)	-	9.6	15.1	21.8	3.75	21.4
	Expected Rf by Kosambi (cM)	-	10.6	17.2	25.9	3.9	25.3
			Segregation (AA+Aa)/aa ratio
	Genotype	Year	sh1	wx1	ws3	lg1	gl2
	Ku123×2-9m	1991	2.93695	3.07143
		1993	2.99455	3.08275
		1994	3.02595	3.11294
		1994			2.98663	2.99464
		1994				2.88204	2.89757
		1994			2.76471		2.78706
		2000	3.22249	3.3591
		2000			3.17797	3.18697
		2000				3.06799	3.00833
		2000			2.92938		2.88056
		2013	2.76938	2.7749
		2013			3.11041	2.9
		2013			2.79495		2.56812
	MK01×2-9m	1994	2.92	2.84132
		2013	2.96203	3.01546
		2013			3.10256	2.83041
		2013				2.66959	2.8354
		2013			2.89103		2.80124

## Sheet: Supplementary Table 7
	Supplementary Table 7. Comparison of the BUSCO results for Ku123 and two reference maize genomes.
	BUSCO	Ku123 v1	B73 v5	Mo17
	Complete and single-copy	4000	4067	4079
	Complete and duplicated	826	770	757
	Total complete	4826	4837	4836
	Fragmented	34	27	29
	Missing	36	35	31
	Total	4896	4896	4896
	Completeness (%)	98.5703	98.7949	98.7745

## Sheet: Supplementary Table 8
	Supplementary Table 8. Genomic features of Ku123 genome based on the de novo genome assembly with a special emphasize on the chromosomal regions used in the study.
	Chromosome	Size (Mb)	Gene number	Gene density per Mb	Percentage of TEs	Centromere start (Mb)	Centromere end (Mb)
	Chromosome 1	322.145	3446	10.697	82.7462	145	155
	Chromosome 2	241.81	1850	7.65065	84.7846	95	97
	ws3-lg1	3.06955	74	24.1078	69.0526	-	-
	lg1-gl2	5.73826	89	15.5099	72.9109	-	-
	ws3-gl2	8.8078	163	18.5063	71.5663	-	-
	Chromosome 3	261.299	2620	10.0268	81.09	86	89
	Chromosome 4	256.249	2708	10.5678	85.9955	114	117
	Chromosome 5	250.601	2851	11.3766	76.2013	107	109
	Chromosome 6	203.273	2275	11.1919	75.7089	63	66
	Chromosome 7	209.63	2025	9.65987	74.0333	52	57
	Chromosome 8	179.792	2166	12.0472	84.995	47	49
	Chromosome 9	166.443	1952	11.7278	84.3383	58	62
	c1-sh1	1.62562	27	16.609	79.5288	-	-
	sh1-wx1	12.6146	212	16.8059	82.243	-	-
	Chromosome 10	155.092	1783	11.4964	84.3279	51	54
	Total	2246.33	23676	10.5398	81.3707	-	-

## Sheet: Supplementary Table 9
	Supplementary Table 9. Total length in bp of transposable elements of the Ku123 genome (classification according to Wicker et al., 2007)
	Class	Class I								Class II
	Order	LTR			LINE			SINE	PLE	Helitron	TIR
	Superfamilly	Copia	Gypsy	LTR	L1	LINE	RTE	SINE	Penelope	Helitron	CACTA	hAT	Mutator	PIF Harbinger	Tc1 Mariner	Total (Mb)
	Chromosome 1	83405108	138300664	12809755	1573179	533453	328089	190512	0	6954762	10421486	4407083	3294959	3717803	625924	266.563
	Chromosome 2	57379380	112559741	10962183	1261510	356841	230517	74284	5088	5162476	8297124	3133568	2591156	2616480	387065	205.017
	ws3 - lg1	854146	690455	124015	18501	4217	8403	2366	0	145115	64214	82124	43977	71834	10235	2.1196
	lg1 - gl2	1802603	1516545	156635	42501	1911	2369	1215	0	270663	96446	108732	49152	110746	24296	4.18381
	ws3 - gl2	2656749	2207000	280650	61002	6128	10772	3581	0	415778	160660	190856	93129	182580	34531	6.30342
	Chromosome 3	62064757	115856027	11623481	1085281	377834	282891	136844	0	4361706	7725040	3233909	2307118	2463961	368594	211.887
	Chromosome 4	59435593	124426878	12477183	1087613	360787	258348	99706	1511	4743190	9168062	2954277	2642258	2255546	452112	220.363
	Chromosome 5	59186087	101237427	9665890	1029489	324430	234250	106064	0	3915893	7327303	2948745	2233530	2340715	411509	190.961
	Chromosome 6	44220252	84218043	8527379	895859	170818	191665	96018	0	3631350	6057384	2024290	1942643	1637221	282622	153.896
	Chromosome 7	42967827	87299311	7974124	818723	261256	151091	79109	0	3195440	6508385	2194047	1626608	1838597	281611	155.196
	Chromosome 8	46247480	81304522	7722910	967479	248035	170182	42755	0	3505233	6206687	2310731	1869788	1827237	391309	152.814
	Chromosome 9	40107123	77395129	7322102	789638	208511	183237	76797	0	3166748	5546767	2053765	1552520	1638639	333788	140.375
	c1 - sh1	565091	475432	40963	1454	469	0	1603	0	49791	66102	28949	19543	38355	5086	1.29284
	sh1 - wx1	3643378	4881074	471055	106700	34711	17302	8344	0	280105	414058	203167	111717	167064	35934	10.3746
	Chromosome 10	36994256	71859098	6560832	808316	191514	187479	80498	0	3014522	5824315	1872923	1611644	1507818	272862	130.786
	Total (Mb)	532.008	994.457	95.6458	10.3171	3.03348	2.21775	0.982587	0.006599	41.6513	73.0826	27.1333	21.6722	21.844	3.8074	1827.86
	Percentage of the genome	23.6834	44.2702	4.25786	0.459286	0.135041	0.0987275	0.0437418	0.000293768	1.85419	3.25341	1.20789	0.964782	0.97243	0.169494	81.3707
	Percentage of the TEs	29.1055	54.4056	5.23267	0.564436	0.165958	0.12133	0.0537562	0.000361023	2.27869	3.99826	1.48443	1.18566	1.19506	0.208298

## Sheet: Supplementary Table 10
	Supplementary Table 10. Total length in bp of satellites of the Ku123 genome
		Satellites
	Chromosomes	knob	rDNA spacer	Subtelomeric repeat	Centromeric repeat	Total (Mb)
	Chromosome 1	7349071	290	36225	1335924	8.72151
	Chromosome 2	107393	0	295633	228841	0.631867
	ws3 - lg1	0	0	0	0	0
	lg1 - gl2	0	0	0	0	0
	ws3 - gl2	0	0	0	0	0
	Chromosome 3	11915543	0	24418	284476	12.2244
	Chromosome 4	340526	0	323214	167569	0.831309
	Chromosome 5	24162352	0	309957	205068	24.6774
	Chromosome 6	16699683	1816767	2926	1002167	19.5215
	Chromosome 7	22508604	6109	4562	2086859	24.6061
	Chromosome 8	223587	400	57137	205635	0.486759
	Chromosome 9	674264	0	7955	1263305	1.94552
	c1 - sh1	0	0	0	0	0
	sh1 - wx1	0	0	392	0	0.000392
	Chromosome 10	46874	46874	46874	46874	0.187496
	Total (Mb)	84.0279	1.87044	1.1089	6.82672	93.834
	Percentage of the genome	0.0374067	0.000832663	0.000493649	0.00303905	-
	Percentage of the satellites	89.5496	1.99335	1.18177	7.27532	-

[truncated: 8 more sheets: Supplementary Table 11, Supplementary Table 12, Supplementary Table 13, Supplementary Table 14, Supplementary Table 15, Supplementary Table 16, Supplementary Table 17, Supplementary Table 18]
